# Supplementary material for: Merging Porphyrins with Gold Nanorods: Self Assembly Construct to High Fluorescent Polyelectrolyte Microcapsules
Source: Nanomaterials (Basel). 2022 Mar 5;12(5):872. doi: 10.3390/nano12050872 (PMC8912806; doi:10.3390/nano12050872)
Supplement: Supplementary file 1 [file nanomaterials-12-00872-s001.zip]

Archive with 1 entries (1 files):
- nanomaterials-1610243-supplementary.pdf
